# Supplementary material for: Biochemical Composition and Biological Activities of Various Population of Brassica tournefortii Growing Wild in Tunisia
Source: Plants (Basel). 2022 Dec 6;11(23):3393. doi: 10.3390/plants11233393 (PMC9739365; doi:10.3390/plants11233393)
Supplement: Supplementary file 1 [file plants-11-03393-s001.zip]

Archive with 1 entries (1 files):
- plants-1999788-supplementary.pdf
